# Supplementary material for: Functional differentiation related to decomposing complex carbohydrates of intestinal microbes between two wild zokor species based on 16SrRNA sequences
Source: BMC Vet Res. 2021 Jun 11;17:216. doi: 10.1186/s12917-021-02911-z (PMC8196462; doi:10.1186/s12917-021-02911-z)
Supplement: Supplementary file 1 — Additional file 1 Table S1. The values of body measurements for each zokor sample. Table S2a. Correlation coefficients (and p value) between alpha diversity values and a range of measures of E. cansus. Significant effects are shown as ** p < 0.01, * p < 0.05. Table S2b. Correlation coefficients (and p value) between alpha diversity values and a range of measures of E. rothschildi. Significant effects are shown as ** p < 0.01, * p < 0.05. Table S3. The function of microbes of zokor based on COGs. [file 12917_2021_2911_MOESM1_ESM.zip › Table S1.xlsx]

## Sheet: Sheet1
Table S1. The values of body measurements for each zokor sample
Species	Sample	weight	body length	weight/body length	tail length	Shannon	Simpson	ACE	Chao
E.cansus	LD1102	226	19.5	11.5897	4.6	5.07243	0.017171	847.86	861.536
	LD1103	335	20.8	16.1058	5.2	5.35415	0.011501	907.645	923.111
	LD1104	313	20.6	15.1942	5.6	5.10171	0.017195	871.202	898.096
	LD1105	409	19.6	20.8673	6.6	5.29739	0.011193	884.828	901.688
	LD1106	265	19.2	13.8021	5.3	5.42755	0.009901	943.291	963.434
	LD1107	275	19.3	14.2487	6.7	5.37246	0.010791	951.331	974.897
	LD1108	248	18.2	13.6264	5.5	5.19558	0.018929	981.964	978.767
	LD1109	110	15.2	7.23684	4.6	4.72476	0.041373	956.511	983.011
	LD1110	239	17.3	13.815	5.2	5.02583	0.01493	840.304	846.483
	LD1111	112	15.8	7.08861	4.6	5.49941	0.008688	919.816	921.817
	LD1112	101	18.1	5.58011	4	5.12887	0.01426	863.434	880.805
	LD1113	220	17.3	12.7168	5	4.8054	0.021651	802.267	843.591
	LD1114	185	17.5	10.5714	4.7	3.81567	0.089038	786.086	781.169
	LD1115	160	17.2	9.30233	5.3	4.22561	0.042579	766.179	782
	YZ1192	298.11	23.5	12.6855	7	5.21327	0.014796	936.491	930.125
	YZ1193	238	20	11.9	6	5.38013	0.01083	939.383	948.406
	YZ1194	246.3	21.5	11.4558	5	4.87406	0.020964	871.723	912.138
	YZ1195	202.5	20	10.125	5.5	4.96254	0.018953	886.95	920.468
	YZ1196	364.1	22.7	16.0396	7	5.25505	0.015271	956.953	1025.44
	YZ1198	148.7	16	9.29375	5.1	4.79971	0.019502	776.852	798.791
	YZ1199	161.6	15	10.7733	4.5	3.34886	0.096107	836.169	815.483
	YZ1200	225	20.5	10.9756	6	5.34189	0.011112	1006.31	1069.12
	YZ1201	324.7	23	14.1174	5.5	3.03793	0.135863	590.674	587.682
	YZ1202	323.2	21.5	15.0326	5.4	5.42512	0.01054	955.71	934.714
	YZ1203	332.1	22.2	14.9595	6.6	5.38037	0.010922	997.709	1022.03
	YZ1204	282.1	21	13.4333	6.2	5.40192	0.008924	991.351	1056.11
	YZ1205	402.9	22.8	17.6711	6.4	5.19431	0.016358	882.628	898.659
	YZ1206	344.9	21.1	16.346	6.6	5.38348	0.010357	999.042	1017.57
	YZ1207	290.4	21.5	13.507	6.7	5.39713	0.010433	1004.65	1023.61
	YZ1208	155.1	18.7	8.29412	4.6	5.41617	0.011374	1087.18	1068.35
	YZ1209	314.9	21	14.9952	6.6	4.38022	0.037915	620.199	618.119
	YZ1210	316.7	21.5	14.7302	6.3	5.09236	0.017818	1011.96	1020.91
	PY1235	174	17.4	10	4.2	5.44835	0.013713	951.74	989.384
	PY1236	159.6	17.2	9.27907	5.6	5.08277	0.023494	975.46	1032.69
	PY1237	150	17	8.82353	4.7	5.24827	0.012064	930.218	928.84
	PY1238	170.7	17.7	9.64407	5.9	5.27359	0.014627	881.374	885.647
	PY1239	172.8	17.2	10.0465	5.1	5.38037	0.011266	970.335	1011.01
	PY1240	233.4	19.2	12.1562	6.2	5.42293	0.013416	999.458	1006.8
	PY1241	164.4	17.2	9.55814	5.1	5.23583	0.015751	953.541	982.776
	PY1242	119.1	15.3	7.78431	4.6	5.2505	0.017728	914.283	913.753
	PY1243	188	18.1	10.3867	5.1	5.14913	0.015513	807.263	828.985
	PY1244	141.2	17.2	8.2093	4.2	5.31986	0.01488	880.574	920.015
	PY1245	160	17.6	9.09091	4.6	5.4822	0.009977	1043.35	1074.22
	PY1246	178.1	17.3	10.2948	3.9	5.48275	0.009817	1000.42	1024.72
	PY1247	141.1	17.2	8.20349	4.1	5.14842	0.016918	1023.51	1029.69
E.rothschildi	ZB1131	74.5	14.4	5.17361	3.1	5.25623	0.016304	873.164	886.163
	ZB1132	57.9	12.9	4.48837	2.7	5.04159	0.014054	825.157	860.836
	ZB1133	77.5	13.2	5.87121	3.2	5.43273	0.008831	993.88	1006.72
	ZB1134	67.8	13.4	5.0597	2.9	5.41793	0.010962	987.562	992.009
	ZB1135	140	16.2	8.64198	3.5	4.99808	0.025995	929.245	953.538
	ZB1136	128.8	16	8.05	3	5.26449	0.015749	927.7	974.04
	ZB1137	86.3	15.7	5.49682	2.7	5.3725	0.011213	999.95	1012.48
	ZB1138	83.4	16.7	4.99401	3.3	5.25541	0.013627	958.142	999.012
	ZB1139	53.7	136.6	0.393119	3.1	5.19919	0.011882	851.135	851.567
	ZB1140	102	16.5	6.18182	3.2	4.5668	0.037445	915.306	972.263
