# Supplementary material for: Functional differentiation related to decomposing complex carbohydrates of intestinal microbes between two wild zokor species based on 16SrRNA sequences
Source: BMC Vet Res. 2021 Jun 11;17:216. doi: 10.1186/s12917-021-02911-z (PMC8196462; doi:10.1186/s12917-021-02911-z)
Supplement: Supplementary file 1 — Additional file 1 Table S1. The values of body measurements for each zokor sample. Table S2a. Correlation coefficients (and p value) between alpha diversity values and a range of measures of E. cansus. Significant effects are shown as ** p < 0.01, * p < 0.05. Table S2b. Correlation coefficients (and p value) between alpha diversity values and a range of measures of E. rothschildi. Significant effects are shown as ** p < 0.01, * p < 0.05. Table S3. The function of microbes of zokor based on COGs. [file 12917_2021_2911_MOESM1_ESM.zip › Table S2.xlsx]

## Sheet: Sheet1
Table S2a. Correlation coefficients (and p value) between alpha diversity values and a range of measures of E. cansus. Significant effects are shown as ** p <0.01, * p <0.05.
Measurements of E. cansus	α diversity
	Shannon	Chao	ACE	Simpson
weight(g)	0.031(0.842)	-0.050(0.743)	-0.065(0.671)	-0.008(0.958)
Body length(cm)	0.100(0.513)	0.001(0.993)	-0.014(0.928)	-0.056(0.714)
weight/body length	0.028(0.857)	-0.081(0.598)	-0.089(0.562)	-0.024(0.874)
tail length(cm)	0.122(0.423)	0.064(0.677)	0.039(0.798)	-0.134(0.380)
Table S2b. Correlation coefficients (and p value) between alpha diversity values and a range of measures of E. rothschildi. Significant effects are shown as ** p <0.01, * p <0.05.
Measurements of E. rothschildi	α diversity
	Shannon	Chao	ACE	Simpson
weight(g)	-0.303(0.394)	0.418(0.229)	0.265(0.458)	0.538(0.109)
Body length(cm)	-0.274(0.443)	-0.028(0.940)	-0.059(0.870)	0.312(0.380)
weight/body length	-0.155(0.668)	0.551(0.099)	0.401(0.251)	0.398(0.254)
tail length(cm)	0.289(0.418)	0.137(0.706)	0.084(0.817)	0.445(0.198)
