# Supplementary material for: Functional differentiation related to decomposing complex carbohydrates of intestinal microbes between two wild zokor species based on 16SrRNA sequences
Source: BMC Vet Res. 2021 Jun 11;17:216. doi: 10.1186/s12917-021-02911-z (PMC8196462; doi:10.1186/s12917-021-02911-z)
Supplement: Supplementary file 1 — Additional file 1 Table S1. The values of body measurements for each zokor sample. Table S2a. Correlation coefficients (and p value) between alpha diversity values and a range of measures of E. cansus. Significant effects are shown as ** p < 0.01, * p < 0.05. Table S2b. Correlation coefficients (and p value) between alpha diversity values and a range of measures of E. rothschildi. Significant effects are shown as ** p < 0.01, * p < 0.05. Table S3. The function of microbes of zokor based on COGs. [file 12917_2021_2911_MOESM1_ESM.zip › Table S3.xlsx]

## Sheet: COG功能分类统计
Table S3. The function of microbes of zokor based on COGs
Category	EC	ER	p-value	Description
G	1076640	446115	p<0.01	Carbohydrate transport and metabolism
K	952645	476049	p<0.01	Transcription
S	889537	437193	p<0.01	Function unknown
R	857431	421376	p<0.01	General function prediction only
E	806489	425377	p<0.01	Amino acid transport and metabolism
L	743966	393310	p<0.01	Replication, recombination and repair
J	675147	343525	p<0.01	Translation, ribosomal structure and biogenesis
T	666686	306364	p<0.01	Signal transduction mechanisms
M	635263	300047	p<0.01	Cell wall/membrane/envelope biogenesis
C	559937	306601	p<0.01	Energy production and conversion
P	552033	276166	p<0.01	Inorganic ion transport and metabolism
V	374281	169794	p<0.01	Defense mechanisms
F	317640	159049	p<0.01	Nucleotide transport and metabolism
H	303989	161166	p<0.01	Coenzyme transport and metabolism
O	303199	153449	p<0.01	Posttranslational modification, protein turnover, chaperones
I	246778	128218	p<0.01	Lipid transport and metabolism
D	166290	80626	p<0.01	Cell cycle control, cell division, chromosome partitioning
N	153664	67055	p<0.01	Cell motility
U	150311	80187	p<0.01	Intracellular trafficking, secretion, and vesicular transport
Q	91065	48835	p<0.01	Secondary metabolites biosynthesis, transport and catabolism
B	2022	1098	p<0.01	Chromatin structure and dynamics
Z	1493	879	p<0.01	Cytoskeleton
A	1049	467	p<0.01	RNA processing and modification
W	52	53	p>0.05	Extracellular structures
